# Supplementary material for: Real-Time PCR (qtPCR) to Discover the Fate of Plant Growth-Promoting Rhizobacteria (PGPR) in Agricultural Soils
Source: Microorganisms. 2024 May 16;12(5):1002. doi: 10.3390/microorganisms12051002 (PMC11124357; doi:10.3390/microorganisms12051002)
Supplement: Supplementary file 1 [file microorganisms-12-01002-s001.zip]

Archive with 1 entries (1 files):
- microorganisms-2982085-supplementary.xlsx
