# Supplementary material for: Real-Time PCR (qtPCR) to Discover the Fate of Plant Growth-Promoting Rhizobacteria (PGPR) in Agricultural Soils
Source: Microorganisms. 2024 May 16;12(5):1002. doi: 10.3390/microorganisms12051002 (PMC11124357; doi:10.3390/microorganisms12051002)
Supplement: Supplementary file 1 [file microorganisms-12-01002-s001.zip › microorganisms-2982085-supplementary.xlsx]

## Sheet: Foglio1
DAY	T	CONDITION	CT CYCLES	DNA qt (ng)	GE qt	CULTIVAR	BACTERIA	REPLICATE
8	T1	Control	37.0953	0.0375347	4564.82	Bramante	B. ambifaria	1.1a
8	T1	Control	36.0675	0.0655133	7967.48	Bramante	B. ambifaria	1.1a
8	T1	Control	37.5875	0.0287466	3496.05	Bramante	B. ambifaria	1.1a
15	T2	Control	N/A	N/A	N/A	Bramante	B. ambifaria	1.1a
15	T2	Control	37.0208	0.0271605	3303.16	Bramante	B. ambifaria	1.1a
15	T2	Control	37.8856	0.0169988	2067.33	Bramante	B. ambifaria	1.1a
26	T3	Control	36.2634	0.0346919	4219.1	Bramante	B. ambifaria	1.1a
26	T3	Control	N/A	N/A	N/A	Bramante	B. ambifaria	1.1a
26	T3	Control	N/A	N/A	N/A	Bramante	B. ambifaria	1.1a
44	T4	Control	35.2633	0.0601933	7320.48	Bramante	B. ambifaria	1.1a
44	T4	Control	35.9639	0.0411767	5007.75	Bramante	B. ambifaria	1.1a
44	T4	Control	36.1267	0.0377004	4584.97	Bramante	B. ambifaria	1.1a
8	T1	AMF+MC_C	27.2211	6.9364	843578	Bramante	B. ambifaria	1.1a
8	T1	AMF+MC_C	27.1593	7.17254	872297	Bramante	B. ambifaria	1.1a
8	T1	AMF+MC_C	27.0003	7.81835	950838	Bramante	B. ambifaria	1.1a
15	T2	AMF+MC_C	25.951	9.17227	1.1155e+06	Bramante	B. ambifaria	1.1a
15	T2	AMF+MC_C	25.6877	10.5788	1.28656e+06	Bramante	B. ambifaria	1.1a
15	T2	AMF+MC_C	26.0756	8.5735	1.04268e+06	Bramante	B. ambifaria	1.1a
26	T3	AMF+MC_C	25.2072	11.5831	1.40869e+06	Bramante	B. ambifaria	1.1a
26	T3	AMF+MC_C	25.2233	11.4822	1.39642e+06	Bramante	B. ambifaria	1.1a
26	T3	AMF+MC_C	25.2046	11.599	1.41063e+06	Bramante	B. ambifaria	1.1a
44	T4	AMF+MC_C	33.2812	0.176053	21410.9	Bramante	B. ambifaria	1.1a
44	T4	AMF+MC_C	33.4059	0.164542	20011	Bramante	B. ambifaria	1.1a
44	T4	AMF+MC_C	33.7792	0.134407	16346.1	Bramante	B. ambifaria	1.1a
8	T1	AMF+biochar+MC_C	33.6048	0.16481	20043.6	Bramante	B. ambifaria	1.1a
8	T1	AMF+biochar+MC_C	35.1424	0.0716298	8711.35	Bramante	B. ambifaria	1.1a
8	T1	AMF+biochar+MC_C	34.8747	0.0828126	10071.4	Bramante	B. ambifaria	1.1a
15	T2	AMF+biochar+MC_C	23.7923	27.8614	3.38839e+06	Bramante	B. ambifaria	1.1a
15	T2	AMF+biochar+MC_C	23.6649	29.853	3.6306e+06	Bramante	B. ambifaria	1.1a
15	T2	AMF+biochar+MC_C	23.7309	28.8038	3.50301e+06	Bramante	B. ambifaria	1.1a
26	T3	AMF+biochar+MC_C	23.2031	23.2806	2.83129e+06	Bramante	B. ambifaria	1.1a
26	T3	AMF+biochar+MC_C	23.3713	21.2522	2.58462e+06	Bramante	B. ambifaria	1.1a
26	T3	AMF+biochar+MC_C	23.3636	21.3415	2.59548e+06	Bramante	B. ambifaria	1.1a
44	T4	AMF+biochar+MC_C	33.538	0.15395	18722.8	Bramante	B. ambifaria	1.1a
44	T4	AMF+biochar+MC_C	33.8649	0.128958	15683.4	Bramante	B. ambifaria	1.1a
44	T4	AMF+biochar+MC_C	34.8254	0.0766274	9319.13	Bramante	B. ambifaria	1.1a
8	T1	Control	N/A	N/A	N/A	Svevo	B. ambifaria	1.2a
8	T1	Control	37.7763	0.0177864	2163.12	Svevo	B. ambifaria	1.2a
8	T1	Control	N/A	N/A	N/A	Svevo	B. ambifaria	1.2a
15	T2	Control	N/A	N/A	N/A	Svevo	B. ambifaria	1.2a
15	T2	Control	37.841	0.0148067	1800.74	Svevo	B. ambifaria	1.2a
15	T2	Control	N/A	N/A	N/A	Svevo	B. ambifaria	1.2a
26	T3	Control	37.3277	0.0157506	1915.53	Svevo	B. ambifaria	1.2a
26	T3	Control	36.9338	0.0195655	2379.48	Svevo	B. ambifaria	1.2a
26	T3	Control	38.4254	0.0086069	1046.74	Svevo	B. ambifaria	1.2a
44	T4	Control	37.6279	0.0152204	1851.05	Svevo	B. ambifaria	1.2a
44	T4	Control	36.9885	0.0216423	2632.05	Svevo	B. ambifaria	1.2a
44	T4	Control	N/A	N/A	N/A	Svevo	B. ambifaria	1.2a
8	T1	AMF+MC_C	29.4824	1.6577	201603	Svevo	B. ambifaria	1.2a
8	T1	AMF+MC_C	29.1011	2.04488	248690	Svevo	B. ambifaria	1.2a
8	T1	AMF+MC_C	29.2769	1.85624	225749	Svevo	B. ambifaria	1.2a
15	T2	AMF+MC_C	36.3102	0.0314257	3821.87	Svevo	B. ambifaria	1.2a
15	T2	AMF+MC_C	36.3123	0.0313894	3817.45	Svevo	B. ambifaria	1.2a
15	T2	AMF+MC_C	37.2141	0.0191058	2323.58	Svevo	B. ambifaria	1.2a
26	T3	AMF+MC_C	29.3194	1.00662	122421	Svevo	B. ambifaria	1.2a
26	T3	AMF+MC_C	29.4514	0.936092	113844	Svevo	B. ambifaria	1.2a
26	T3	AMF+MC_C	29.3901	0.968221	117751	Svevo	B. ambifaria	1.2a
44	T4	AMF+MC_C	34.0293	0.0640971	7795.24	Svevo	B. ambifaria	1.2a
44	T4	AMF+MC_C	34.8266	0.0413238	5025.65	Svevo	B. ambifaria	1.2a
44	T4	AMF+MC_C	36.6915	0.0148014	1800.09	Svevo	B. ambifaria	1.2a
8	T1	AMF+biochar+MC_C	27.54	4.6893	570295	Svevo	B. ambifaria	1.2a
8	T1	AMF+biochar+MC_C	27.4771	4.85444	590378	Svevo	B. ambifaria	1.2a
8	T1	AMF+biochar+MC_C	27.7833	4.10147	498804	Svevo	B. ambifaria	1.2a
15	T2	AMF+biochar+MC_C	25.221	15.973	1.94257e+06	Svevo	B. ambifaria	1.2a
15	T2	AMF+biochar+MC_C	25.1282	16.8096	2.04432e+06	Svevo	B. ambifaria	1.2a
15	T2	AMF+biochar+MC_C	25.1233	16.855	2.04984e+06	Svevo	B. ambifaria	1.2a
26	T3	AMF+biochar+MC_C	28.3104	1.94696	236782	Svevo	B. ambifaria	1.2a
26	T3	AMF+biochar+MC_C	28.1974	2.07189	251975	Svevo	B. ambifaria	1.2a
26	T3	AMF+biochar+MC_C	28.2311	2.03382	247345	Svevo	B. ambifaria	1.2a
44	T4	AMF+biochar+MC_C	35.1131	0.0747101	9085.95	Svevo	B. ambifaria	1.2a
44	T4	AMF+biochar+MC_C	35.1536	0.0730616	8885.47	Svevo	B. ambifaria	1.2a
44	T4	AMF+biochar+MC_C	35.3557	0.0653687	7949.89	Svevo	B. ambifaria	1.2a
8	T1	Control	N/A	N/A	N/A	Bramante	B. ambifaria	1.1b
8	T1	Control	N/A	N/A	N/A	Bramante	B. ambifaria	1.1b
8	T1	Control	36.6994	0.00202113	245.802	Bramante	B. ambifaria	1.1b
15	T2	Control	N/A	N/A	N/A	Bramante	B. ambifaria	1.1b
15	T2	Control	N/A	N/A	N/A	Bramante	B. ambifaria	1.1b
15	T2	Control	N/A	N/A	N/A	Bramante	B. ambifaria	1.1b
26	T3	Control	N/A	N/A	N/A	Bramante	B. ambifaria	1.1b
26	T3	Control	N/A	N/A	N/A	Bramante	B. ambifaria	1.1b
26	T3	Control	N/A	N/A	N/A	Bramante	B. ambifaria	1.1b
44	T4	Control	36.2171	0.00304442	370.25	Bramante	B. ambifaria	1.1b
44	T4	Control	35.495	0.00505655	614.958	Bramante	B. ambifaria	1.1b
44	T4	Control	N/A	N/A	N/A	Bramante	B. ambifaria	1.1b
8	T1	AMF+MC_C	27.9879	0.855093	103993	Bramante	B. ambifaria	1.1b
8	T1	AMF+MC_C	28.1638	0.755704	91905.8	Bramante	B. ambifaria	1.1b
8	T1	AMF+MC_C	28.0064	0.844097	102656	Bramante	B. ambifaria	1.1b
15	T2	AMF+MC_C	27.8486	1.09522	133196	Bramante	B. ambifaria	1.1b
15	T2	AMF+MC_C	27.961	1.01205	123082	Bramante	B. ambifaria	1.1b
15	T2	AMF+MC_C	28.0298	0.964259	117270	Bramante	B. ambifaria	1.1b
26	T3	AMF+MC_C	28.3711	0.55565	67576	Bramante	B. ambifaria	1.1b
26	T3	AMF+MC_C	28.5038	0.506167	61558	Bramante	B. ambifaria	1.1b
26	T3	AMF+MC_C	28.8325	0.4018	48865.4	Bramante	B. ambifaria	1.1b
44	T4	AMF+MC_C	35.4531	0.00521032	633.659	Bramante	B. ambifaria	1.1b
44	T4	AMF+MC_C	34.3195	0.011556	1405.4	Bramante	B. ambifaria	1.1b
44	T4	AMF+MC_C	35.4201	0.00533265	648.536	Bramante	B. ambifaria	1.1b
8	T1	AMF+biochar+MC_C	34.0247	0.0141806	1724.59	Bramante	B. ambifaria	1.1b
8	T1	AMF+biochar+MC_C	35.2014	0.00620285	754.366	Bramante	B. ambifaria	1.1b
8	T1	AMF+biochar+MC_C	34.3595	0.0112076	1363.03	Bramante	B. ambifaria	1.1b
15	T2	AMF+biochar+MC_C	26.5255	2.15036	261518	Bramante	B. ambifaria	1.1b
15	T2	AMF+biochar+MC_C	26.4587	2.25367	274083	Bramante	B. ambifaria	1.1b
15	T2	AMF+biochar+MC_C	26.1667	2.76687	336496	Bramante	B. ambifaria	1.1b
26	T3	AMF+biochar+MC_C	25.1871	4.9673	604104	Bramante	B. ambifaria	1.1b
26	T3	AMF+biochar+MC_C	25.1377	5.14283	625451	Bramante	B. ambifaria	1.1b
26	T3	AMF+biochar+MC_C	25.1639	5.04908	614050	Bramante	B. ambifaria	1.1b
44	T4	AMF+biochar+MC_C	32.2949	0.0552372	6717.74	Bramante	B. ambifaria	1.1b
44	T4	AMF+biochar+MC_C	32.8207	0.0381751	4642.71	Bramante	B. ambifaria	1.1b
44	T4	AMF+biochar+MC_C	32.154	0.0609852	7416.79	Bramante	B. ambifaria	1.1b
8	T1	Control	36.9236	0.00203395	247.362	Svevo	B. ambifaria	1.2b
8	T1	Control	N/A	N/A	N/A	Svevo	B. ambifaria	1.2b
8	T1	Control	37.953	0.00101576	123.533	Svevo	B. ambifaria	1.2b
15	T2	Control	36.866	0.00145274	176.677	Svevo	B. ambifaria	1.2b
15	T2	Control	N/A	N/A	N/A	Svevo	B. ambifaria	1.2b
15	T2	Control	36.7333	0.00158881	193.225	Svevo	B. ambifaria	1.2b
26	T3	Control	N/A	N/A	N/A	Svevo	B. ambifaria	1.2b
26	T3	Control	37.2642	0.00106184	129.137	Svevo	B. ambifaria	1.2b
26	T3	Control	37.1987	0.00110983	134.973	Svevo	B. ambifaria	1.2b
44	T4	Control	N/A	N/A	N/A	Svevo	B. ambifaria	1.2b
44	T4	Control	38.5644	0.000554066	67.3834	Svevo	B. ambifaria	1.2b
44	T4	Control	35.3314	0.00490557	596.596	Svevo	B. ambifaria	1.2b
8	T1	AMF+MC_C	28.3997	0.50446	61350.4	Svevo	B. ambifaria	1.2b
8	T1	AMF+MC_C	28.5339	0.460818	56042.9	Svevo	B. ambifaria	1.2b
8	T1	AMF+MC_C	28.3108	0.535636	65142	Svevo	B. ambifaria	1.2b
15	T2	AMF+MC_C	36.1405	0.00435033	529.07	Svevo	B. ambifaria	1.2b
15	T2	AMF+MC_C	36.0368	0.00466554	567.405	Svevo	B. ambifaria	1.2b
15	T2	AMF+MC_C	34.4515	0.0135934	1653.18	Svevo	B. ambifaria	1.2b
26	T3	AMF+MC_C	30.5112	0.144748	17603.7	Svevo	B. ambifaria	1.2b
26	T3	AMF+MC_C	30.6871	0.128554	15634.2	Svevo	B. ambifaria	1.2b
26	T3	AMF+MC_C	30.271	0.170209	20700.2	Svevo	B. ambifaria	1.2b
44	T4	AMF+MC_C	34.0061	0.0162401	1975.06	Svevo	B. ambifaria	1.2b
44	T4	AMF+MC_C	34.8129	0.00942414	1146.13	Svevo	B. ambifaria	1.2b
44	T4	AMF+MC_C	34.7391	0.00990489	1204.6	Svevo	B. ambifaria	1.2b
8	T1	AMF+biochar+MC_C	27.2116	1.08966	132521	Svevo	B. ambifaria	1.2b
8	T1	AMF+biochar+MC_C	27.3271	1.00798	122587	Svevo	B. ambifaria	1.2b
8	T1	AMF+biochar+MC_C	27.1436	1.14076	138735	Svevo	B. ambifaria	1.2b
15	T2	AMF+biochar+MC_C	24.1553	19.3803	2.35696e+06	Svevo	B. ambifaria	1.2b
15	T2	AMF+biochar+MC_C	24.1813	19.0437	2.31602e+06	Svevo	B. ambifaria	1.2b
15	T2	AMF+biochar+MC_C	24.1917	18.9102	2.29979e+06	Svevo	B. ambifaria	1.2b
26	T3	AMF+biochar+MC_C	28.1585	0.626191	76155	Svevo	B. ambifaria	1.2b
26	T3	AMF+biochar+MC_C	28.3311	0.557366	67784.7	Svevo	B. ambifaria	1.2b
26	T3	AMF+biochar+MC_C	28.5016	0.496818	60421.1	Svevo	B. ambifaria	1.2b
44	T4	AMF+biochar+MC_C	39.3991	0.000396751	48.2513	Svevo	B. ambifaria	1.2b
44	T4	AMF+biochar+MC_C	34.6797	0.00957457	1164.42	Svevo	B. ambifaria	1.2b
44	T4	AMF+biochar+MC_C	36.6659	0.0025075	304.952	Svevo	B. ambifaria	1.2b
8	T1	Control	N/A	N/A	N/A	Bramante	B. amyloliquefaciens	1.1a
8	T1	Control	32.5547	0.0518893	12135.7	Bramante	B. amyloliquefaciens	1.1a
8	T1	Control	32.217	0.0637164	14901.8	Bramante	B. amyloliquefaciens	1.1a
15	T2	Control	32.172	0.0455111	10644	Bramante	B. amyloliquefaciens	1.1a
15	T2	Control	32.5565	0.0360249	8425.4	Bramante	B. amyloliquefaciens	1.1a
15	T2	Control	31.8902	0.0540184	12633.7	Bramante	B. amyloliquefaciens	1.1a
26	T3	Control	31.8197	0.0477736	11173.1	Bramante	B. amyloliquefaciens	1.1a
26	T3	Control	31.404	0.0615109	14386	Bramante	B. amyloliquefaciens	1.1a
26	T3	Control	31.3361	0.0641047	14992.6	Bramante	B. amyloliquefaciens	1.1a
44	T4	Control	31.629	0.0541361	12661.2	Bramante	B. amyloliquefaciens	1.1a
44	T4	Control	31.5687	0.0561585	13134.2	Bramante	B. amyloliquefaciens	1.1a
44	T4	Control	32.0335	0.0423316	9900.41	Bramante	B. amyloliquefaciens	1.1a
8	T1	AMF+MC_C	30.6334	0.146299	34216.1	Bramante	B. amyloliquefaciens	1.1a
8	T1	AMF+MC_C	30.5903	0.150176	35122.7	Bramante	B. amyloliquefaciens	1.1a
8	T1	AMF+MC_C	30.8589	0.127548	29830.6	Bramante	B. amyloliquefaciens	1.1a
15	T2	AMF+MC_C	27.1355	0.815366	190696	Bramante	B. amyloliquefaciens	1.1a
15	T2	AMF+MC_C	27.2759	0.748644	175091	Bramante	B. amyloliquefaciens	1.1a
15	T2	AMF+MC_C	27.2918	0.741412	173400	Bramante	B. amyloliquefaciens	1.1a
26	T3	AMF+MC_C	31.3127	0.0542673	12691.9	Bramante	B. amyloliquefaciens	1.1a
26	T3	AMF+MC_C	30.9202	0.0688965	16113.3	Bramante	B. amyloliquefaciens	1.1a
26	T3	AMF+MC_C	31.1505	0.0598928	14007.6	Bramante	B. amyloliquefaciens	1.1a
44	T4	AMF+MC_C	31.355	0.0638897	14942.4	Bramante	B. amyloliquefaciens	1.1a
44	T4	AMF+MC_C	31.1327	0.0731378	17105.3	Bramante	B. amyloliquefaciens	1.1a
44	T4	AMF+MC_C	31.3215	0.0652036	15249.6	Bramante	B. amyloliquefaciens	1.1a
8	T1	AMF+biochar+MC_C	31.3257	0.072556	16969.2	Bramante	B. amyloliquefaciens	1.1a
8	T1	AMF+biochar+MC_C	31.692	0.0580681	13580.8	Bramante	B. amyloliquefaciens	1.1a
8	T1	AMF+biochar+MC_C	31.3595	0.0710783	16623.6	Bramante	B. amyloliquefaciens	1.1a
15	T2	AMF+biochar+MC_C	25.1347	2.5952	606958	Bramante	B. amyloliquefaciens	1.1a
15	T2	AMF+biochar+MC_C	24.8915	3.00877	703683	Bramante	B. amyloliquefaciens	1.1a
15	T2	AMF+biochar+MC_C	24.8817	3.02678	707894	Bramante	B. amyloliquefaciens	1.1a
26	T3	AMF+biochar+MC_C	24.5225	2.2864	534737	Bramante	B. amyloliquefaciens	1.1a
26	T3	AMF+biochar+MC_C	24.6115	2.16604	506587	Bramante	B. amyloliquefaciens	1.1a
26	T3	AMF+biochar+MC_C	24.4228	2.42928	568154	Bramante	B. amyloliquefaciens	1.1a
44	T4	AMF+biochar+MC_C	31.9822	0.0438532	10256.3	Bramante	B. amyloliquefaciens	1.1a
44	T4	AMF+biochar+MC_C	31.7407	0.0507883	11878.2	Bramante	B. amyloliquefaciens	1.1a
44	T4	AMF+biochar+MC_C	32.144	0.0397437	9295.14	Bramante	B. amyloliquefaciens	1.1a
8	T1	Control	31.9115	0.0195579	4574.14	Svevo	B. amyloliquefaciens	1.2a
8	T1	Control	31.731	0.022127	5174.99	Svevo	B. amyloliquefaciens	1.2a
8	T1	Control	32.0783	0.0174512	4081.45	Svevo	B. amyloliquefaciens	1.2a
15	T2	Control	32.2159	0.013703	3204.82	Svevo	B. amyloliquefaciens	1.2a
15	T2	Control	32.0239	0.0156252	3654.39	Svevo	B. amyloliquefaciens	1.2a
15	T2	Control	32.0789	0.0150479	3519.35	Svevo	B. amyloliquefaciens	1.2a
26	T3	Control	31.9237	0.0134174	3138.02	Svevo	B. amyloliquefaciens	1.2a
26	T3	Control	32.0386	0.0124044	2901.12	Svevo	B. amyloliquefaciens	1.2a
26	T3	Control	32.2155	0.0109916	2570.69	Svevo	B. amyloliquefaciens	1.2a
44	T4	Control	31.8524	0.0160592	3755.87	Svevo	B. amyloliquefaciens	1.2a
44	T4	Control	32.2394	0.012327	2883.02	Svevo	B. amyloliquefaciens	1.2a
44	T4	Control	31.5842	0.0192903	4511.57	Svevo	B. amyloliquefaciens	1.2a
8	T1	AMF+MC_C	30.9293	0.0370874	8673.9	Svevo	B. amyloliquefaciens	1.2a
8	T1	AMF+MC_C	31.0106	0.0350832	8205.15	Svevo	B. amyloliquefaciens	1.2a
8	T1	AMF+MC_C	30.7593	0.0416595	9743.2	Svevo	B. amyloliquefaciens	1.2a
15	T2	AMF+MC_C	31.7141	0.0176435	4126.42	Svevo	B. amyloliquefaciens	1.2a
15	T2	AMF+MC_C	32.4878	0.0103977	2431.79	Svevo	B. amyloliquefaciens	1.2a
15	T2	AMF+MC_C	32.5007	0.0103066	2410.48	Svevo	B. amyloliquefaciens	1.2a
26	T3	AMF+MC_C	31.1065	0.0182407	4266.08	Svevo	B. amyloliquefaciens	1.2a
26	T3	AMF+MC_C	31.2858	0.0161367	3774.02	Svevo	B. amyloliquefaciens	1.2a
26	T3	AMF+MC_C	30.7898	0.0226486	5297	Svevo	B. amyloliquefaciens	1.2a
44	T4	AMF+MC_C	30.2831	0.0272617	6375.89	Svevo	B. amyloliquefaciens	1.2a
44	T4	AMF+MC_C	30.4981	0.0235354	5504.39	Svevo	B. amyloliquefaciens	1.2a
44	T4	AMF+MC_C	30.6676	0.0209616	4902.44	Svevo	B. amyloliquefaciens	1.2a
8	T1	AMF+biochar+MC_C	30.8912	0.0369598	8644.06	Svevo	B. amyloliquefaciens	1.2a
8	T1	AMF+biochar+MC_C	31.373	0.026589	6218.57	Svevo	B. amyloliquefaciens	1.2a
8	T1	AMF+biochar+MC_C	31.1277	0.0314436	7353.93	Svevo	B. amyloliquefaciens	1.2a
15	T2	AMF+biochar+MC_C	25.4514	1.44623	338241	Svevo	B. amyloliquefaciens	1.2a
15	T2	AMF+biochar+MC_C	25.5419	1.35947	317949	Svevo	B. amyloliquefaciens	1.2a
15	T2	AMF+biochar+MC_C	26.4423	0.734697	171829	Svevo	B. amyloliquefaciens	1.2a
26	T3	AMF+biochar+MC_C	29.7572	0.0509089	11906.4	Svevo	B. amyloliquefaciens	1.2a
26	T3	AMF+biochar+MC_C	30.0131	0.0427394	9995.77	Svevo	B. amyloliquefaciens	1.2a
26	T3	AMF+biochar+MC_C	29.8369	0.0482092	11275	Svevo	B. amyloliquefaciens	1.2a
44	T4	AMF+biochar+MC_C	31.8087	0.0203413	4757.38	Svevo	B. amyloliquefaciens	1.2a
44	T4	AMF+biochar+MC_C	31.4338	0.0262817	6146.7	Svevo	B. amyloliquefaciens	1.2a
44	T4	AMF+biochar+MC_C	32.7089	0.0109941	2571.28	Svevo	B. amyloliquefaciens	1.2a
8	T1	Control	31.1169	0.0222906	5213.27	Bramante	B. amyloliquefaciens	1.1b
8	T1	Control	31.1782	0.0213892	5002.46	Bramante	B. amyloliquefaciens	1.1b
8	T1	Control	30.6815	0.0298891	6990.39	Bramante	B. amyloliquefaciens	1.1b
15	T2	Control	31.4103	0.0204186	4775.44	Bramante	B. amyloliquefaciens	1.1b
15	T2	Control	31.5555	0.0185157	4330.4	Bramante	B. amyloliquefaciens	1.1b
15	T2	Control	31.0007	0.0269067	6292.86	Bramante	B. amyloliquefaciens	1.1b
26	T3	Control	31.7123	0.0141924	3319.29	Bramante	B. amyloliquefaciens	1.1b
26	T3	Control	30.9161	0.0242677	5675.65	Bramante	B. amyloliquefaciens	1.1b
26	T3	Control	31.3344	0.0183083	4281.88	Bramante	B. amyloliquefaciens	1.1b
44	T4	Control	30.8912	0.0278549	6514.63	Bramante	B. amyloliquefaciens	1.1b
44	T4	Control	30.4596	0.0372535	8712.74	Bramante	B. amyloliquefaciens	1.1b
44	T4	Control	30.5539	0.0349608	8176.54	Bramante	B. amyloliquefaciens	1.1b
8	T1	AMF+MC_C	30.1624	0.0393947	9213.53	Bramante	B. amyloliquefaciens	1.1b
8	T1	AMF+MC_C	30.3362	0.0350409	8195.28	Bramante	B. amyloliquefaciens	1.1b
8	T1	AMF+MC_C	30.3613	0.034454	8058.01	Bramante	B. amyloliquefaciens	1.1b
15	T2	AMF+MC_C	30.0737	0.0485675	11358.8	Bramante	B. amyloliquefaciens	1.1b
15	T2	AMF+MC_C	29.5472	0.0692425	16194.2	Bramante	B. amyloliquefaciens	1.1b
15	T2	AMF+MC_C	29.9415	0.0530897	12416.5	Bramante	B. amyloliquefaciens	1.1b
26	T3	AMF+MC_C	31.5721	0.0129628	3031.7	Bramante	B. amyloliquefaciens	1.1b
26	T3	AMF+MC_C	30.2745	0.0310707	7266.73	Bramante	B. amyloliquefaciens	1.1b
26	T3	AMF+MC_C	30.5503	0.0258009	6034.24	Bramante	B. amyloliquefaciens	1.1b
44	T4	AMF+MC_C	30.5293	0.0355623	8317.21	Bramante	B. amyloliquefaciens	1.1b
44	T4	AMF+MC_C	30.5311	0.0355193	8307.14	Bramante	B. amyloliquefaciens	1.1b
44	T4	AMF+MC_C	30.6561	0.0326524	7636.65	Bramante	B. amyloliquefaciens	1.1b
8	T1	AMF+biochar+MC_C	31.3639	0.0202179	4728.5	Bramante	B. amyloliquefaciens	1.1b
8	T1	AMF+biochar+MC_C	31.3189	0.0208404	4874.09	Bramante	B. amyloliquefaciens	1.1b
8	T1	AMF+biochar+MC_C	31.3453	0.0204734	4788.25	Bramante	B. amyloliquefaciens	1.1b
15	T2	AMF+biochar+MC_C	27.4016	0.227715	53257.4	Bramante	B. amyloliquefaciens	1.1b
15	T2	AMF+biochar+MC_C	27.3819	0.23077	53971.7	Bramante	B. amyloliquefaciens	1.1b
15	T2	AMF+biochar+MC_C	27.3525	0.235377	55049.2	Bramante	B. amyloliquefaciens	1.1b
26	T3	AMF+biochar+MC_C	26.6999	0.329552	77074.7	Bramante	B. amyloliquefaciens	1.1b
26	T3	AMF+biochar+MC_C	26.4892	0.379816	88830.2	Bramante	B. amyloliquefaciens	1.1b
26	T3	AMF+biochar+MC_C	26.7105	0.327199	76524.3	Bramante	B. amyloliquefaciens	1.1b
44	T4	AMF+biochar+MC_C	30.1764	0.0519833	12157.7	Bramante	B. amyloliquefaciens	1.1b
44	T4	AMF+biochar+MC_C	30.7366	0.0356398	8335.34	Bramante	B. amyloliquefaciens	1.1b
44	T4	AMF+biochar+MC_C	30.4693	0.0426738	9980.43	Bramante	B. amyloliquefaciens	1.1b
8	T1	Control	31.6488	0.026156	6117.28	Svevo	B. amyloliquefaciens	1.2b
8	T1	Control	31.6104	0.0268111	6270.5	Svevo	B. amyloliquefaciens	1.2b
8	T1	Control	31.6175	0.026689	6241.94	Svevo	B. amyloliquefaciens	1.2b
15	T2	Control	31.8643	0.0156419	3658.29	Svevo	B. amyloliquefaciens	1.2b
15	T2	Control	31.7557	0.0167748	3923.23	Svevo	B. amyloliquefaciens	1.2b
15	T2	Control	32.0386	0.0139812	3269.89	Svevo	B. amyloliquefaciens	1.2b
26	T3	Control	32.3071	0.0112454	2630.04	Svevo	B. amyloliquefaciens	1.2b
26	T3	Control	N/A	N/A	N/A	Svevo	B. amyloliquefaciens	1.2b
26	T3	Control	N/A	N/A	N/A	Svevo	B. amyloliquefaciens	1.2b
44	T4	Control	31.93	0.0179447	4196.85	Svevo	B. amyloliquefaciens	1.2b
44	T4	Control	31.94	0.0178176	4167.14	Svevo	B. amyloliquefaciens	1.2b
44	T4	Control	32.59	0.0117349	2744.54	Svevo	B. amyloliquefaciens	1.2b
8	T1	AMF+MC_C	31.7672	0.0191332	4474.81	Svevo	B. amyloliquefaciens	1.2b
8	T1	AMF+MC_C	31.4019	0.0242082	5661.74	Svevo	B. amyloliquefaciens	1.2b
8	T1	AMF+MC_C	31.709	0.0198642	4645.77	Svevo	B. amyloliquefaciens	1.2b
15	T2	AMF+MC_C	30.4935	0.0694081	16233	Svevo	B. amyloliquefaciens	1.2b
15	T2	AMF+MC_C	30.5247	0.0680296	15910.6	Svevo	B. amyloliquefaciens	1.2b
15	T2	AMF+MC_C	30.3641	0.0754404	17643.8	Svevo	B. amyloliquefaciens	1.2b
26	T3	AMF+MC_C	30.3613	0.0564091	13192.8	Svevo	B. amyloliquefaciens	1.2b
26	T3	AMF+MC_C	30.742	0.0441455	10324.6	Svevo	B. amyloliquefaciens	1.2b
26	T3	AMF+MC_C	30.4704	0.0525827	12297.9	Svevo	B. amyloliquefaciens	1.2b
44	T4	AMF+MC_C	31.216	0.0385609	9018.51	Svevo	B. amyloliquefaciens	1.2b
44	T4	AMF+MC_C	30.9844	0.0447631	10469.1	Svevo	B. amyloliquefaciens	1.2b
44	T4	AMF+MC_C	31.1964	0.0390506	9133.04	Svevo	B. amyloliquefaciens	1.2b
8	T1	AMF+biochar+MC_C	30.096	0.0543956	12721.9	Svevo	B. amyloliquefaciens	1.2b
8	T1	AMF+biochar+MC_C	30.5683	0.0401307	9385.67	Svevo	B. amyloliquefaciens	1.2b
8	T1	AMF+biochar+MC_C	30.0626	0.0555762	12998	Svevo	B. amyloliquefaciens	1.2b
15	T2	AMF+biochar+MC_C	24.187	5.53042	1.29344e+06	Svevo	B. amyloliquefaciens	1.2b
15	T2	AMF+biochar+MC_C	24.4236	4.74898	1.11068e+06	Svevo	B. amyloliquefaciens	1.2b
15	T2	AMF+biochar+MC_C	24.296	5.15565	1.20579e+06	Svevo	B. amyloliquefaciens	1.2b
26	T3	AMF+biochar+MC_C	30.0989	0.0590948	13820.9	Svevo	B. amyloliquefaciens	1.2b
26	T3	AMF+biochar+MC_C	30.3279	0.0509945	11926.4	Svevo	B. amyloliquefaciens	1.2b
26	T3	AMF+biochar+MC_C	30.2821	0.0525196	12283.1	Svevo	B. amyloliquefaciens	1.2b
44	T4	AMF+biochar+MC_C	30.0793	0.0744534	17413	Svevo	B. amyloliquefaciens	1.2b
44	T4	AMF+biochar+MC_C	29.7305	0.0932047	21798.5	Svevo	B. amyloliquefaciens	1.2b
44	T4	AMF+biochar+MC_C	30.0919	0.0738542	17272.8	Svevo	B. amyloliquefaciens	1.2b
8	T1	Control	39.5796	0.00180227	304.423	Bramante	R. aquatilis	1.1a
8	T1	Control	38.4166	0.00355035	599.695	Bramante	R. aquatilis	1.1a
8	T1	Control	N/A	N/A	N/A	Bramante	R. aquatilis	1.1a
15	T2	Control	36.3012	0.00846924	1430.55	Bramante	R. aquatilis	1.1a
15	T2	Control	36.7491	0.00652287	1101.79	Bramante	R. aquatilis	1.1a
15	T2	Control	36.9948	0.00565252	954.774	Bramante	R. aquatilis	1.1a
26	T3	Control	N/A	N/A	N/A	Bramante	R. aquatilis	1.1a
26	T3	Control	39.2389	0.0012945	218.656	Bramante	R. aquatilis	1.1a
26	T3	Control	N/A	N/A	N/A	Bramante	R. aquatilis	1.1a
44	T4	Control	37.6463	0.00330554	558.344	Bramante	R. aquatilis	1.1a
44	T4	Control	38.2524	0.00232172	392.164	Bramante	R. aquatilis	1.1a
44	T4	Control	38.796	0.00169107	285.641	Bramante	R. aquatilis	1.1a
8	T1	AMF+MC_C	34.5416	0.0297961	5032.89	Bramante	R. aquatilis	1.1a
8	T1	AMF+MC_C	33.9494	0.0420795	7107.71	Bramante	R. aquatilis	1.1a
8	T1	AMF+MC_C	33.8292	0.0451357	7623.93	Bramante	R. aquatilis	1.1a
15	T2	AMF+MC_C	33.3781	0.0390063	6588.6	Bramante	R. aquatilis	1.1a
15	T2	AMF+MC_C	33.6149	0.0339765	5739.01	Bramante	R. aquatilis	1.1a
15	T2	AMF+MC_C	33.5471	0.0353473	5970.55	Bramante	R. aquatilis	1.1a
26	T3	AMF+MC_C	31.1839	0.118291	19980.6	Bramante	R. aquatilis	1.1a
26	T3	AMF+MC_C	31.124	0.122499	20691.5	Bramante	R. aquatilis	1.1a
26	T3	AMF+MC_C	30.8444	0.144186	24354.6	Bramante	R. aquatilis	1.1a
44	T4	AMF+MC_C	38.0914	0.00254778	430.348	Bramante	R. aquatilis	1.1a
44	T4	AMF+MC_C	39.7607	0.000962763	162.622	Bramante	R. aquatilis	1.1a
44	T4	AMF+MC_C	39.1028	0.00141284	238.645	Bramante	R. aquatilis	1.1a
8	T1	AMF+biochar+MC_C	39.1785	0.00150806	254.728	Bramante	R. aquatilis	1.1a
8	T1	AMF+biochar+MC_C	39.3292	0.00138123	233.306	Bramante	R. aquatilis	1.1a
8	T1	AMF+biochar+MC_C	39.6447	0.00114916	194.105	Bramante	R. aquatilis	1.1a
15	T2	AMF+biochar+MC_C	30.7756	0.167695	28325.5	Bramante	R. aquatilis	1.1a
15	T2	AMF+biochar+MC_C	30.9777	0.149058	25177.5	Bramante	R. aquatilis	1.1a
15	T2	AMF+biochar+MC_C	30.8801	0.15778	26650.8	Bramante	R. aquatilis	1.1a
26	T3	AMF+biochar+MC_C	30.8568	0.0971116	16403.3	Bramante	R. aquatilis	1.1a
26	T3	AMF+biochar+MC_C	31.1616	0.0813043	13733.2	Bramante	R. aquatilis	1.1a
26	T3	AMF+biochar+MC_C	31.042	0.0871732	14724.5	Bramante	R. aquatilis	1.1a
44	T4	AMF+biochar+MC_C	37.4744	0.0036692	619.77	Bramante	R. aquatilis	1.1a
44	T4	AMF+biochar+MC_C	37.1138	0.00452741	764.731	Bramante	R. aquatilis	1.1a
44	T4	AMF+biochar+MC_C	37.8363	0.00297119	501.868	Bramante	R. aquatilis	1.1a
8	T1	Control	38.5625	0.00241728	408.307	Svevo	R. aquatilis	1.2a
8	T1	Control	39.1617	0.00170368	287.771	Svevo	R. aquatilis	1.2a
8	T1	Control	N/A	N/A	N/A	Svevo	R. aquatilis	1.2a
15	T2	Control	37.6993	0.00345185	583.056	Svevo	R. aquatilis	1.2a
15	T2	Control	N/A	N/A	N/A	Svevo	R. aquatilis	1.2a
15	T2	Control	N/A	N/A	N/A	Svevo	R. aquatilis	1.2a
26	T3	Control	38.4725	0.0017624	297.69	Svevo	R. aquatilis	1.2a
26	T3	Control	38.4846	0.00174997	295.59	Svevo	R. aquatilis	1.2a
26	T3	Control	38.2397	0.00201906	341.043	Svevo	R. aquatilis	1.2a
44	T4	Control	39.3988	0.00116982	197.595	Svevo	R. aquatilis	1.2a
44	T4	Control	36.6806	0.00571939	966.07	Svevo	R. aquatilis	1.2a
44	T4	Control	37.4342	0.00368358	622.198	Svevo	R. aquatilis	1.2a
8	T1	AMF+MC_C	36.9541	0.00599104	1011.95	Svevo	R. aquatilis	1.2a
8	T1	AMF+MC_C	35.8962	0.0111114	1876.84	Svevo	R. aquatilis	1.2a
8	T1	AMF+MC_C	36.0513	0.010149	1714.27	Svevo	R. aquatilis	1.2a
15	T2	AMF+MC_C	35.0579	0.0147439	2490.41	Svevo	R. aquatilis	1.2a
15	T2	AMF+MC_C	35.9266	0.00887893	1499.75	Svevo	R. aquatilis	1.2a
15	T2	AMF+MC_C	34.9484	0.015718	2654.96	Svevo	R. aquatilis	1.2a
26	T3	AMF+MC_C	37.315	0.00269407	455.059	Svevo	R. aquatilis	1.2a
26	T3	AMF+MC_C	37.3877	0.00258213	436.152	Svevo	R. aquatilis	1.2a
26	T3	AMF+MC_C	37.0579	0.00313029	528.742	Svevo	R. aquatilis	1.2a
44	T4	AMF+MC_C	N/A	N/A	N/A	Svevo	R. aquatilis	1.2a
44	T4	AMF+MC_C	38.3869	0.00122658	207.183	Svevo	R. aquatilis	1.2a
44	T4	AMF+MC_C	39.629	0.00059395	100.325	Svevo	R. aquatilis	1.2a
8	T1	AMF+biochar+MC_C	36.0136	0.0100735	1701.53	Svevo	R. aquatilis	1.2a
8	T1	AMF+biochar+MC_C	36.3398	0.00832621	1406.39	Svevo	R. aquatilis	1.2a
8	T1	AMF+biochar+MC_C	35.8171	0.0112976	1908.3	Svevo	R. aquatilis	1.2a
15	T2	AMF+biochar+MC_C	23.5905	13.522	2.28402e+06	Svevo	R. aquatilis	1.2a
15	T2	AMF+biochar+MC_C	23.6322	13.1966	2.22905e+06	Svevo	R. aquatilis	1.2a
15	T2	AMF+biochar+MC_C	23.5933	13.5001	2.28033e+06	Svevo	R. aquatilis	1.2a
26	T3	AMF+biochar+MC_C	35.8194	0.00715919	1209.27	Svevo	R. aquatilis	1.2a
26	T3	AMF+biochar+MC_C	35.388	0.00920982	1555.64	Svevo	R. aquatilis	1.2a
26	T3	AMF+biochar+MC_C	35.6834	0.00775091	1309.22	Svevo	R. aquatilis	1.2a
44	T4	AMF+biochar+MC_C	36.0643	0.0100762	1701.98	Svevo	R. aquatilis	1.2a
44	T4	AMF+biochar+MC_C	36.2547	0.00901612	1522.93	Svevo	R. aquatilis	1.2a
44	T4	AMF+biochar+MC_C	38.3718	0.00261937	442.441	Svevo	R. aquatilis	1.2a
8	T1	Control	34.3469	0.0250672	4234.13	Bramante	R. aquatilis	1.1b
8	T1	Control	35.54	0.0130335	2201.51	Bramante	R. aquatilis	1.1b
8	T1	Control	34.9185	0.0183242	3095.17	Bramante	R. aquatilis	1.1b
15	T2	Control	36.6368	0.00797358	1346.83	Bramante	R. aquatilis	1.1b
15	T2	Control	39.7746	0.00142765	241.147	Bramante	R. aquatilis	1.1b
15	T2	Control	37.1847	0.00590508	997.434	Bramante	R. aquatilis	1.1b
26	T3	Control	39.8173	0.00118816	200.694	Bramante	R. aquatilis	1.1b
26	T3	Control	N/A	N/A	N/A	Bramante	R. aquatilis	1.1b
26	T3	Control	N/A	N/A	N/A	Bramante	R. aquatilis	1.1b
44	T4	Control	N/A	N/A	N/A	Bramante	R. aquatilis	1.1b
44	T4	Control	39.4696	0.0016227	274.092	Bramante	R. aquatilis	1.1b
44	T4	Control	N/A	N/A	N/A	Bramante	R. aquatilis	1.1b
8	T1	AMF+MC_C	29.1942	0.392539	66304.3	Bramante	R. aquatilis	1.1b
8	T1	AMF+MC_C	28.9645	0.445211	75201.2	Bramante	R. aquatilis	1.1b
8	T1	AMF+MC_C	28.8177	0.482506	81500.7	Bramante	R. aquatilis	1.1b
15	T2	AMF+MC_C	35.4021	0.0151659	2561.7	Bramante	R. aquatilis	1.1b
15	T2	AMF+MC_C	35.8651	0.0117665	1987.5	Bramante	R. aquatilis	1.1b
15	T2	AMF+MC_C	35.4063	0.0151312	2555.82	Bramante	R. aquatilis	1.1b
26	T3	AMF+MC_C	31.8791	0.0766241	12942.7	Bramante	R. aquatilis	1.1b
26	T3	AMF+MC_C	31.9074	0.0754466	12743.8	Bramante	R. aquatilis	1.1b
26	T3	AMF+MC_C	31.9249	0.0747262	12622.1	Bramante	R. aquatilis	1.1b
44	T4	AMF+MC_C	35.7037	0.0127945	2161.14	Bramante	R. aquatilis	1.1b
44	T4	AMF+MC_C	36.7145	0.00735179	1241.8	Bramante	R. aquatilis	1.1b
44	T4	AMF+MC_C	37.6746	0.00434326	733.626	Bramante	R. aquatilis	1.1b
8	T1	AMF+biochar+MC_C	37.9005	0.0038278	646.559	Bramante	R. aquatilis	1.1b
8	T1	AMF+biochar+MC_C	N/A	N/A	N/A	Bramante	R. aquatilis	1.1b
8	T1	AMF+biochar+MC_C	N/A	N/A	N/A	Bramante	R. aquatilis	1.1b
15	T2	AMF+biochar+MC_C	34.4664	0.0196283	3315.45	Bramante	R. aquatilis	1.1b
15	T2	AMF+biochar+MC_C	33.5703	0.0320798	5418.65	Bramante	R. aquatilis	1.1b
15	T2	AMF+biochar+MC_C	33.5268	0.032853	5549.25	Bramante	R. aquatilis	1.1b
26	T3	AMF+biochar+MC_C	32.3193	0.0574493	9703.84	Bramante	R. aquatilis	1.1b
26	T3	AMF+biochar+MC_C	32.2086	0.0610418	10310.7	Bramante	R. aquatilis	1.1b
26	T3	AMF+biochar+MC_C	32.619	0.0487431	8233.26	Bramante	R. aquatilis	1.1b
44	T4	AMF+biochar+MC_C	39.766	0.00159033	268.625	Bramante	R. aquatilis	1.1b
44	T4	AMF+biochar+MC_C	37.8207	0.00461983	780.342	Bramante	R. aquatilis	1.1b
44	T4	AMF+biochar+MC_C	36.7625	0.00825202	1393.86	Bramante	R. aquatilis	1.1b
8	T1	Control	38.5195	0.00080755	136.404	Svevo	R. aquatilis	1.2b
8	T1	Control	37.2928	0.00172099	290.695	Svevo	R. aquatilis	1.2b
8	T1	Control	N/A	N/A	N/A	Svevo	R. aquatilis	1.2b
15	T2	Control	37.0595	0.00136533	230.62	Svevo	R. aquatilis	1.2b
15	T2	Control	39.6592	0.000274688	46.3979	Svevo	R. aquatilis	1.2b
15	T2	Control	N/A	N/A	N/A	Svevo	R. aquatilis	1.2b
26	T3	Control	37.1647	0.00122346	206.656	Svevo	R. aquatilis	1.2b
26	T3	Control	36.9082	0.00143318	242.08	Svevo	R. aquatilis	1.2b
26	T3	Control	37.3171	0.00111372	188.12	Svevo	R. aquatilis	1.2b
44	T4	Control	35.8305	0.00349429	590.225	Svevo	R. aquatilis	1.2b
44	T4	Control	35.9481	0.00324976	548.921	Svevo	R. aquatilis	1.2b
44	T4	Control	36.3599	0.00252081	425.793	Svevo	R. aquatilis	1.2b
8	T1	AMF+MC_C	36.7942	0.0018479	312.132	Svevo	R. aquatilis	1.2b
8	T1	AMF+MC_C	36.1917	0.00267953	452.603	Svevo	R. aquatilis	1.2b
8	T1	AMF+MC_C	35.8389	0.0033309	562.626	Svevo	R. aquatilis	1.2b
15	T2	AMF+MC_C	36.9486	0.0026836	453.291	Svevo	R. aquatilis	1.2b
15	T2	AMF+MC_C	37.9839	0.00141711	239.366	Svevo	R. aquatilis	1.2b
15	T2	AMF+MC_C	36.7078	0.00311337	525.883	Svevo	R. aquatilis	1.2b
26	T3	AMF+MC_C	34.3122	0.0101836	1720.12	Svevo	R. aquatilis	1.2b
26	T3	AMF+MC_C	34.0348	0.012084	2041.12	Svevo	R. aquatilis	1.2b
26	T3	AMF+MC_C	33.7603	0.0143129	2417.61	Svevo	R. aquatilis	1.2b
44	T4	AMF+MC_C	37.8505	0.0013612	229.923	Svevo	R. aquatilis	1.2b
44	T4	AMF+MC_C	39.8072	0.000407165	68.7747	Svevo	R. aquatilis	1.2b
44	T4	AMF+MC_C	37.1344	0.00211703	357.59	Svevo	R. aquatilis	1.2b
8	T1	AMF+biochar+MC_C	35.1673	0.00488492	825.118	Svevo	R. aquatilis	1.2b
8	T1	AMF+biochar+MC_C	35.9547	0.00300571	507.698	Svevo	R. aquatilis	1.2b
8	T1	AMF+biochar+MC_C	34.9951	0.0054324	917.594	Svevo	R. aquatilis	1.2b
15	T2	AMF+biochar+MC_C	20.9174	72.5584	1.22559e+07	Svevo	R. aquatilis	1.2b
15	T2	AMF+biochar+MC_C	20.8021	77.9057	1.31592e+07	Svevo	R. aquatilis	1.2b
15	T2	AMF+biochar+MC_C	20.9815	69.7451	1.17807e+07	Svevo	R. aquatilis	1.2b
26	T3	AMF+biochar+MC_C	36.0252	0.0031324	529.097	Svevo	R. aquatilis	1.2b
26	T3	AMF+biochar+MC_C	35.9132	0.00335647	566.946	Svevo	R. aquatilis	1.2b
26	T3	AMF+biochar+MC_C	36.4887	0.00235347	397.527	Svevo	R. aquatilis	1.2b
44	T4	AMF+biochar+MC_C	37.6972	0.00138941	234.687	Svevo	R. aquatilis	1.2b
44	T4	AMF+biochar+MC_C	37.5539	0.00151783	256.379	Svevo	R. aquatilis	1.2b
44	T4	AMF+biochar+MC_C	36.5889	0.00275236	464.905	Svevo	R. aquatilis	1.2b
